# Supplementary material for: Gap junctions in Turing-type periodic feather pattern formation
Source: PLoS Biol. 2024 May 14;22(5):e3002636. doi: 10.1371/journal.pbio.3002636 (PMC11161087; doi:10.1371/journal.pbio.3002636)
Supplement: S1 Data — (XLSX) [file pbio.3002636.s008.xlsx]

## Sheet: Figure 7_St28
Distance (µm)	Rho	LY
0	4	6
1.111	4	6
2.222	5	7
3.333	5	7
4.444	5	7
5.556	5	7
6.667	5	7
7.778	4	6
8.889	5	6
10	4	6
11.111	4	6
12.222	4	6
13.333	4	6
14.444	4	6
15.556	4	6
16.667	5	6
17.778	4	6
18.889	4	6
20	4	6
21.111	4	6
22.222	4	6
23.333	4	6
24.444	4	6
25.556	4	6
26.667	4	6
27.778	4	6
28.889	4	6
30	4	6
31.111	4	6
32.222	4	6
33.333	5	7
34.444	5	7
35.556	5	7
36.667	5	7
37.778	5	7
38.889	4	6
40	5	6
41.111	5	6
42.222	5	6
43.333	6	6
44.444	6	6
45.556	6	6
46.667	6	6
47.778	6	6
48.889	6	7
50	6	7
51.111	6	7
52.222	6	7
53.333	5	7
54.444	5	7
55.556	5	7
56.667	5	7
57.778	5	7
58.889	5	7
60	5	7
61.111	5	7
62.222	4	7
63.333	5	7
64.444	4	7
65.556	4	7
66.667	4	7
67.778	5	7
68.889	5	7
70	5	7
71.111	4	6
72.222	4	6
73.333	5	7
74.444	5	7
75.556	5	7
76.667	5	7
77.778	5	7
78.889	5	8
80	5	8
81.111	5	8
82.222	5	8
83.333	5	8
84.444	5	8
85.556	5	8
86.667	4	8
87.778	4	8
88.889	5	8
90	5	8
91.111	4	8
92.222	5	8
93.333	5	8
94.444	5	7
95.556	5	8
96.667	5	8
97.778	4	7
98.889	4	8
100	5	8
101.111	5	8
102.222	5	8
103.333	5	7
104.444	4	7
105.556	4	7
106.667	5	7
107.778	5	7
108.889	5	7
110	5	7
111.111	5	8
112.222	5	8
113.333	5	7
114.444	5	7
115.556	5	7
116.667	5	7
117.778	5	7
118.889	5	7
120	5	9
121.111	5	8
122.222	5	8
123.333	5	8
124.444	5	9
125.556	5	8
126.667	5	8
127.778	5	8
128.889	6	9
130	6	9
131.111	5	9
132.222	6	9
133.333	5	9
134.444	5	9
135.556	5	9
136.667	5	9
137.778	5	9
138.889	5	9
140	6	9
141.111	6	10
142.222	6	9
143.333	6	9
144.444	5	9
145.556	5	9
146.667	5	9
147.778	5	9
148.889	7	9
150	6	8
151.111	7	9
152.222	7	9
153.333	6	9
154.444	6	9
155.556	6	10
156.667	6	10
157.778	6	10
158.889	6	9
160	6	9
161.111	6	9
162.222	6	9
163.333	6	9
164.444	6	10
165.556	6	10
166.667	6	10
167.778	6	10
168.889	6	10
170	6	10
171.111	6	10
172.222	7	10
173.333	7	11
174.444	7	11
175.556	7	11
176.667	7	11
177.778	6	11
178.889	6	11
180	7	11
181.111	7	11
182.222	8	11
183.333	8	11
184.444	8	11
185.556	7	12
186.667	7	12
187.778	8	12
188.889	8	12
190	8	12
191.111	7	12
192.222	7	12
193.333	7	12
194.444	8	12
195.556	8	12
196.667	8	12
197.778	7	13
198.889	7	13
200	8	14
201.111	9	15
202.222	8	15
203.333	8	16
204.444	8	15
205.556	8	16
206.667	8	16
207.778	7	15
208.889	8	14
210	7	14
211.111	7	14
212.222	8	14
213.333	9	15
214.444	9	14
215.556	10	14
216.667	10	14
217.778	11	15
218.889	11	15
220	10	14
221.111	10	14
222.222	10	15
223.333	10	14
224.444	9	15
225.556	9	15
226.667	9	15
227.778	9	15
228.889	8	15
230	8	14
231.111	7	15
232.222	7	15
233.333	8	16
234.444	7	16
235.556	7	16
236.667	7	16
237.778	7	17
238.889	7	17
240	8	18
241.111	8	17
242.222	8	17
243.333	6	17
244.444	6	17
245.556	8	17
246.667	7	19
247.778	7	19
248.889	6	20
250	7	19
251.111	7	18
252.222	8	18
253.333	9	17
254.444	7	16
255.556	7	16
256.667	7	16
257.778	7	15
258.889	7	16
260	7	16
261.111	8	16
262.222	9	17
263.333	9	18
264.444	9	19
265.556	9	19
266.667	10	19
267.778	8	19
268.889	8	19
270	9	19
271.111	8	20
272.222	8	20
273.333	8	20
274.444	8	19
275.556	8	20
276.667	9	20
277.778	9	20
278.889	10	21
280	10	21
281.111	9	20
282.222	8	21
283.333	8	21
284.444	8	22
285.556	8	23
286.667	8	23
287.778	7	24
288.889	7	24
290	6	24
291.111	6	24
292.222	6	25
293.333	6	24
294.444	6	24
295.556	6	24
296.667	6	23
297.778	6	21
298.889	6	21
300	6	22
301.111	7	22
302.222	6	24
303.333	6	24
304.444	6	24
305.556	6	25
306.667	6	25
307.778	6	24
308.889	6	24
310	6	24
311.111	6	24
312.222	6	24
313.333	6	25
314.444	6	25
315.556	6	26
316.667	6	26
317.778	6	25
318.889	6	25
320	6	25
321.111	6	26
322.222	6	27
323.333	6	28
324.444	7	29
325.556	6	30
326.667	7	31
327.778	6	32
328.889	6	31
330	6	30
331.111	6	30
332.222	6	30
333.333	6	28
334.444	7	27
335.556	6	27
336.667	6	26
337.778	7	26
338.889	6	27
340	6	28
341.111	6	27
342.222	7	28
343.333	6	28
344.444	6	29
345.556	6	30
346.667	7	31
347.778	7	33
348.889	8	34
350	7	36
351.111	7	37
352.222	7	38
353.333	7	37
354.444	7	37
355.556	7	37
356.667	7	37
357.778	7	37
358.889	7	37
360	7	37
361.111	7	37
362.222	7	36
363.333	7	35
364.444	7	35
365.556	7	34
366.667	6	34
367.778	6	33
368.889	6	32
370	6	31
371.111	7	31
372.222	8	31
373.333	7	32
374.444	7	32
375.556	7	33
376.667	8	33
377.778	8	35
378.889	9	37
380	8	38
381.111	8	39
382.222	8	40
383.333	8	39
384.444	9	38
385.556	9	39
386.667	10	42
387.778	10	43
388.889	11	45
390	11	47
391.111	10	49
392.222	10	50
393.333	11	50
394.444	11	51
395.556	12	51
396.667	10	52
397.778	10	51
398.889	10	50
400	10	49
401.111	10	50
402.222	11	50
403.333	11	52
404.444	12	51
405.556	14	50
406.667	13	49
407.778	14	48
408.889	15	45
410	15	45
411.111	16	46
412.222	16	46
413.333	16	48
414.444	17	48
415.556	20	50
416.667	20	51
417.778	23	54
418.889	24	58
420	24	61
421.111	25	63
422.222	25	64
423.333	27	65
424.444	30	65
425.556	32	65
426.667	35	64
427.778	34	64
428.889	33	64
430	31	64
431.111	29	61
432.222	28	57
433.333	27	53
434.444	26	52
435.556	27	51
436.667	28	53
437.778	29	55
438.889	30	58
440	31	61
441.111	33	62
442.222	35	63
443.333	36	64
444.444	35	64
445.556	36	64
446.667	38	65
447.778	40	65
448.889	41	65
450	43	66
451.111	45	68
452.222	45	70
453.333	45	70
454.444	46	70
455.556	47	69
456.667	45	70
457.778	43	71
458.889	45	73
460	45	76
461.111	46	81
462.222	48	85
463.333	47	89
464.444	46	92
465.556	45	91
466.667	43	89
467.778	43	86
468.889	43	80
470	44	76
471.111	45	72
472.222	47	70
473.333	50	71
474.444	52	71
475.556	53	72
476.667	53	73
477.778	52	74
478.889	52	74
480	52	72
481.111	52	71
482.222	52	70
483.333	54	68
484.444	55	68
485.556	57	68
486.667	58	71
487.778	58	73
488.889	57	73
490	57	72
491.111	57	73
492.222	55	72
493.333	55	72
494.444	51	71
495.556	48	70
496.667	46	70
497.778	43	70
498.889	42	72
500	40	72
501.111	38	71
502.222	36	70
503.333	36	68
504.444	36	68
505.556	35	67
506.667	33	65
507.778	32	65
508.889	31	64
510	29	61
511.111	26	56
512.222	25	50
513.333	25	45
514.444	25	43
515.556	25	42
516.667	24	41
517.778	23	40
518.889	22	38
520	22	36
521.111	21	35
522.222	20	33
523.333	18	31
524.444	17	28
525.556	15	25
526.667	13	24
527.778	13	24
528.889	13	26
530	13	29
531.111	12	32
532.222	12	33
533.333	13	32
534.444	12	30
535.556	12	28
536.667	11	23
537.778	11	20
538.889	11	16
540	10	15
541.111	10	14
542.222	11	15
543.333	11	15
544.444	11	15
545.556	11	15
546.667	10	15
547.778	10	15
548.889	9	14
550	9	13
551.111	9	12
552.222	9	11
553.333	9	10
554.444	9	10
555.556	9	10
556.667	9	10
557.778	9	10
558.889	10	10
560	9	11
561.111	10	11
562.222	10	10
563.333	10	10
564.444	10	10
565.556	10	10
566.667	10	11
567.778	10	11
568.889	10	11
570	11	11
571.111	12	12
572.222	14	12
573.333	15	12
574.444	16	13
575.556	17	14
576.667	19	14
577.778	19	15
578.889	21	17
580	23	18
581.111	25	19
582.222	29	21
583.333	30	23
584.444	30	27
585.556	31	30
586.667	32	34
587.778	33	38
588.889	35	41
590	39	43
591.111	42	47
592.222	42	51
593.333	40	56
594.444	39	56
595.556	36	55
596.667	31	54
597.778	28	52
598.889	29	52
600	30	52
601.111	32	51
602.222	33	51
603.333	34	52
604.444	36	53
605.556	35	55
606.667	36	56
607.778	35	55
608.889	35	54
610	37	54
611.111	38	53
612.222	42	53
613.333	45	56
614.444	48	59
615.556	50	62
616.667	53	66
617.778	57	69
618.889	58	71
620	59	73
621.111	60	74
622.222	62	76
623.333	60	77
624.444	60	78
625.556	60	77
626.667	60	76
627.778	61	77
628.889	63	83
630	63	87
631.111	61	89
632.222	63	88
633.333	65	87
634.444	63	87
635.556	62	85
636.667	61	82
637.778	58	81
638.889	58	78
640	57	77
641.111	54	78
642.222	52	78
643.333	48	77
644.444	45	74
645.556	42	73
646.667	40	72
647.778	40	71
648.889	40	72
650	41	71
651.111	40	71
652.222	43	71
653.333	45	71
654.444	44	71
655.556	43	71
656.667	40	70
657.778	36	68
658.889	35	65
660	34	64
661.111	34	62
662.222	35	63
663.333	35	64
664.444	35	64
665.556	36	65
666.667	36	67
667.778	36	68
668.889	35	69
670	34	67
671.111	31	64
672.222	29	62
673.333	27	59
674.444	25	58
675.556	24	54
676.667	22	51
677.778	22	49
678.889	22	49
680	22	48
681.111	22	47
682.222	21	46
683.333	20	45
684.444	20	46
685.556	19	45
686.667	18	45
687.778	16	44
688.889	16	43
690	15	44
691.111	15	44
692.222	16	45
693.333	15	47
694.444	16	49
695.556	15	50
696.667	15	52
697.778	15	53
698.889	14	53
700	14	53
701.111	13	53
702.222	13	51
703.333	12	48
704.444	11	47
705.556	11	45
706.667	10	42
707.778	10	39
708.889	10	37
710	10	36
711.111	10	38
712.222	10	39
713.333	10	40
714.444	9	40
715.556	10	41
716.667	10	41
717.778	10	40
718.889	9	39
720	8	38
721.111	8	38
722.222	8	39
723.333	8	39
724.444	7	39
725.556	7	38
726.667	8	38
727.778	8	38
728.889	8	38
730	9	39
731.111	8	39
732.222	7	38
733.333	7	37
734.444	7	36
735.556	8	34
736.667	6	33
737.778	6	31
738.889	7	31
740	7	31
741.111	6	32
742.222	6	32
743.333	7	32
744.444	7	31
745.556	7	31
746.667	9	32
747.778	8	31
748.889	7	31
750	8	31
751.111	8	30
752.222	6	29
753.333	7	29
754.444	6	28
755.556	7	28
756.667	7	28
757.778	8	28
758.889	8	28
760	8	29
761.111	8	29
762.222	7	29
763.333	8	30
764.444	8	30
765.556	9	29
766.667	8	27
767.778	8	26
768.889	8	26
770	8	26
771.111	9	26
772.222	10	26
773.333	9	26
774.444	8	26
775.556	9	25
776.667	8	26
777.778	8	26
778.889	7	27
780	7	28
781.111	8	29
782.222	6	29
783.333	7	29
784.444	6	28
785.556	6	27
786.667	6	27
787.778	6	26
788.889	6	24
790	6	23
791.111	6	23
792.222	5	23
793.333	5	22
794.444	5	21
795.556	6	21
796.667	6	21
797.778	6	21
798.889	6	21
800	6	21
801.111	5	21
802.222	5	21
803.333	5	22
804.444	5	22
805.556	5	23
806.667	6	23
807.778	5	23
808.889	5	23
810	5	23
811.111	5	23
812.222	5	23
813.333	6	22
814.444	5	22
815.556	5	21
816.667	5	21
817.778	6	20
818.889	6	20
820	6	20
821.111	6	20
822.222	6	20
823.333	6	19
824.444	6	19
825.556	6	18
826.667	6	18
827.778	5	17
828.889	5	17
830	5	17
831.111	6	17
832.222	5	16
833.333	6	17
834.444	6	17
835.556	6	17
836.667	6	16
837.778	5	16
838.889	5	16
840	5	16
841.111	5	16
842.222	5	16
843.333	5	16
844.444	5	16
845.556	5	16
846.667	5	16
847.778	5	16
848.889	5	16
850	5	16
851.111	5	16
852.222	5	17
853.333	5	18
854.444	6	17
855.556	5	17
856.667	5	17
857.778	6	17
858.889	6	18
860	6	18
861.111	5	16
862.222	5	15
863.333	5	15
864.444	6	14
865.556	5	14
866.667	5	14
867.778	5	14
868.889	5	15
870	5	15
871.111	5	15
872.222	5	15
873.333	6	16
874.444	6	16
875.556	6	16
876.667	6	16
877.778	5	15
878.889	5	15
880	6	14
881.111	6	14
882.222	5	13
883.333	5	13
884.444	5	13
885.556	5	13
886.667	5	13
887.778	5	13
888.889	5	13
890	5	13
891.111	5	13
892.222	5	13
893.333	5	13
894.444	5	13
895.556	5	13
896.667	5	13
897.778	6	12
898.889	5	12
900	6	11
901.111	5	11
902.222	5	10
903.333	5	10
904.444	5	10
905.556	5	10
906.667	5	10
907.778	5	10
908.889	5	10
910	5	10
911.111	5	10
912.222	5	9
913.333	5	9
914.444	5	10
915.556	5	10
916.667	5	10
917.778	5	9
918.889	5	9
920	5	9
921.111	5	9
922.222	5	9
923.333	5	9
924.444	5	10
925.556	5	10
926.667	5	9
927.778	5	10
928.889	5	10
930	6	10
931.111	5	11
932.222	5	11
933.333	6	10
934.444	5	10
935.556	5	10
936.667	5	10
937.778	5	10
938.889	5	10
940	5	10
941.111	5	10
942.222	5	9
943.333	5	9
944.444	5	8
945.556	5	9
946.667	5	8
947.778	6	9
948.889	5	9
950	5	10
951.111	6	10
952.222	5	10
953.333	5	9
954.444	5	8
955.556	5	8
956.667	5	7
957.778	5	7
958.889	5	8
960	5	8
961.111	5	8
962.222	5	8
963.333	5	8
964.444	5	8
965.556	6	9
966.667	6	9
967.778	5	8
968.889	6	9
970	5	9
971.111	6	9
972.222	6	9
973.333	5	8
974.444	5	9
975.556	6	8
976.667	6	8
977.778	6	8
978.889	6	8
980	7	8
981.111	7	7
982.222	8	7
983.333	8	7
984.444	7	7
985.556	7	7
986.667	7	7
987.778	7	7
988.889	7	7
990	6	7
991.111	6	7
992.222	6	7
993.333	6	7
994.444	6	7
995.556	5	7
996.667	6	7
997.778	6	7
998.889	5	7
1000	5	7
1001.11	5	8
1002.22	5	7
1003.33	5	7
1004.44	6	7
1005.56	5	7
1006.67	5	7
1007.78	6	7
1008.89	6	7
1010	6	7
1011.11	6	7
1012.22	5	6
1013.33	6	7
1014.44	6	7
1015.56	6	7
1016.67	5	7
1017.78	5	7
1018.89	5	7
1020	5	7
1021.11	5	6
1022.22	5	6
1023.33	5	6
1024.44	5	6
1025.56	5	6
1026.67	5	6
1027.78	5	6
1028.89	5	6
1030	5	6
1031.11	6	6
1032.22	5	6
1033.33	5	6
1034.44	6	7
1035.56	6	7
1036.67	6	7
1037.78	6	7
1038.89	6	7
1040	6	7
1041.11	6	7
1042.22	6	7
1043.33	6	7
1044.44	6	7
1045.56	6	7
1046.67	5	7
1047.78	5	7
1048.89	5	7
1050	5	8
1051.11	5	8
1052.22	5	8
1053.33	5	7
1054.44	5	7
1055.56	6	7
1056.67	5	6
1057.78	6	7
1058.89	6	7
1060	6	7
1061.11	6	7
1062.22	5	7
1063.33	5	7
1064.44	6	7
1065.56	6	6
1066.67	5	6
1067.78	5	6
1068.89	5	6
1070	5	6
1071.11	4	6
1072.22	5	7
1073.33	5	7
1074.44	5	7
1075.56	5	7
1076.67	5	7
1077.78	5	7
1078.89	5	7
1080	6	7
1081.11	6	7
1082.22	6	7
1083.33	5	6
1084.44	5	6
1085.56	5	6
1086.67	4	5
1087.78	4	5
1088.89	4	5
1090	5	6
1091.11	5	6
1092.22	5	6
1093.33	5	6
1094.44	5	5
1095.56	5	6
1096.67	5	6
1097.78	5	6
1098.89	5	6
1100	4	6

## Sheet: Figure 7_St31
Distance (µm)	Rho	LY
0	20	16
2.143	20	15
4.286	19	15
6.429	16	14
8.572	16	13
10.715	14	13
12.857	15	12
15	16	11
17.143	16	11
19.286	16	11
21.429	16	11
23.572	16	12
25.715	16	12
27.857	16	12
30	16	13
32.143	16	13
34.286	16	13
36.429	16	14
38.572	16	14
40.715	16	14
42.857	18	14
45	18	15
47.143	18	15
49.286	16	15
51.429	16	14
53.572	14	13
55.715	15	11
57.857	14	12
60	14	13
62.143	14	12
64.286	14	13
66.429	14	13
68.572	14	13
70.715	14	13
72.857	14	13
75	16	13
77.143	15	13
79.286	15	13
81.429	14	13
83.572	15	13
85.715	16	14
87.857	16	14
90	16	13
92.143	15	14
94.286	16	13
96.429	18	13
98.572	18	13
100.715	16	14
102.857	16	14
105	16	14
107.143	15	14
109.286	16	14
111.429	16	14
113.572	16	14
115.715	16	15
117.857	14	14
120	14	15
122.143	14	15
124.286	16	14
126.429	15	14
128.572	16	14
130.715	15	14
132.857	14	14
135	14	14
137.143	15	14
139.286	16	14
141.429	15	14
143.572	15	16
145.715	15	14
147.857	15	14
150	15	14
152.143	16	14
154.286	16	14
156.429	16	15
158.572	16	14
160.715	14	15
162.857	15	16
165	16	16
167.143	16	15
169.286	16	15
171.429	15	15
173.572	14	14
175.715	14	14
177.857	14	15
180	14	15
182.143	12	15
184.286	14	15
186.429	14	15
188.572	14	15
190.715	14	16
192.857	14	16
195	14	15
197.143	14	16
199.286	14	16
201.429	15	16
203.572	16	17
205.715	16	18
207.857	18	20
210	18	20
212.143	18	18
214.286	18	18
216.429	18	18
218.572	18	17
220.715	16	17
222.857	16	17
225	14	16
227.143	14	16
229.286	14	16
231.429	14	16
233.572	15	16
235.715	16	16
237.857	15	16
240	14	15
242.143	15	15
244.286	15	15
246.429	15	15
248.572	15	16
250.715	15	17
252.857	14	17
255	14	17
257.143	14	18
259.286	14	18
261.429	12	18
263.572	12	17
265.715	12	17
267.857	14	17
270	14	17
272.143	14	17
274.286	14	17
276.429	14	18
278.572	14	18
280.715	12	17
282.857	12	18
285	14	19
287.143	14	19
289.286	14	19
291.429	14	19
293.572	14	20
295.715	14	20
297.857	16	21
300	16	20
302.143	15	20
304.286	15	20
306.429	14	20
308.572	14	20
310.715	14	20
312.857	14	21
315	16	23
317.143	15	22
319.286	15	23
321.429	15	24
323.572	16	25
325.715	16	27
327.857	19	27
330	19	27
332.143	18	29
334.286	16	28
336.429	14	28
338.572	14	29
340.715	15	29
342.857	16	30
345	16	31
347.143	16	32
349.286	16	34
351.429	16	36
353.572	16	40
355.715	18	40
357.857	18	40
360	18	39
362.143	16	40
364.286	16	39
366.429	14	39
368.572	14	41
370.715	14	42
372.857	14	44
375	14	47
377.143	16	49
379.286	16	50
381.429	16	50
383.572	18	49
385.715	18	51
387.857	18	53
390	18	55
392.143	18	55
394.286	16	56
396.429	16	57
398.572	15	58
400.715	16	59
402.857	16	58
405	18	58
407.143	18	60
409.286	19	64
411.429	20	66
413.572	20	68
415.715	20	70
417.857	20	70
420	20	71
422.143	19	72
424.286	19	74
426.429	20	77
428.572	20	80
430.715	20	82
432.857	20	85
435	20	88
437.143	20	88
439.286	21	90
441.429	21	91
443.572	21	90
445.715	21	91
447.857	22	91
450	24	92
452.143	26	97
454.286	26	99
456.429	26	101
458.572	26	103
460.715	29	108
462.857	29	112
465	28	115
467.143	28	116
469.286	28	118
471.429	26	117
473.572	26	115
475.715	26	114
477.857	27	115
480	29	119
482.143	30	122
484.286	32	127
486.429	38	131
488.572	40	130
490.715	44	128
492.857	48	127
495	54	128
497.143	58	131
499.286	61	135
501.429	64	138
503.572	69	140
505.715	70	140
507.857	71	139
510	68	141
512.143	62	144
514.286	66	142
516.429	68	134
518.572	61	128
520.715	52	129
522.857	54	130
525	54	133
527.143	50	128
529.286	45	118
531.429	44	112
533.572	42	108
535.715	42	107
537.857	42	104
540	38	103
542.143	36	100
544.286	36	97
546.429	36	95
548.572	35	92
550.715	31	93
552.857	29	96
555	26	99
557.143	26	105
559.286	25	111
561.429	24	109
563.572	22	100
565.715	21	89
567.857	21	84
570	21	82
572.143	20	82
574.286	20	85
576.429	20	91
578.572	21	97
580.715	21	95
582.857	21	90
585	21	89
587.143	21	91
589.286	22	91
591.429	22	93
593.572	21	99
595.715	21	102
597.857	18	98
600	16	88
602.143	16	79
604.286	18	75
606.429	18	70
608.572	18	66
610.715	19	65
612.857	19	66
615	16	69
617.143	16	68
619.286	16	67
621.429	15	68
623.572	16	67
625.715	16	66
627.857	16	64
630	16	62
632.143	16	61
634.286	16	61
636.429	16	61
638.572	14	61
640.715	15	60
642.857	15	59
645	16	58
647.143	16	58
649.286	16	55
651.429	16	54
653.572	16	54
655.715	16	52
657.857	19	52
660	18	51
662.143	16	49
664.286	16	49
666.429	16	48
668.572	16	48
670.715	16	47
672.857	16	46
675	16	43
677.143	16	42
679.286	15	41
681.429	14	40
683.572	14	41
685.715	14	41
687.857	14	39
690	14	38
692.143	14	38
694.286	14	35
696.429	14	34
698.572	14	33
700.715	14	33
702.857	14	33
705	14	33
707.143	14	31
709.286	14	30
711.429	14	30
713.572	14	29
715.715	14	30
717.857	14	30
720	14	30
722.143	14	29
724.286	14	29
726.429	14	28
728.572	14	28
730.715	14	27
732.857	14	27
735	14	27
737.143	14	27
739.286	14	27
741.429	14	27
743.572	15	26
745.715	16	26
747.857	16	26
750	16	26
752.143	14	26
754.286	14	25
756.429	14	24
758.572	14	24
760.715	14	23
762.857	14	23
765	14	23
767.143	14	23
769.286	14	23
771.429	14	22
773.572	16	22
775.715	16	22
777.857	16	21
780	16	20
782.143	15	19
784.286	14	19
786.429	14	18
788.572	14	18
790.715	15	19
792.857	15	19
795	16	17
797.143	16	19
799.286	16	20
801.429	16	20
803.572	16	19
805.715	16	18
807.857	16	18
810	16	18
812.143	16	16
814.286	16	16
816.429	15	16
818.572	14	16
820.715	14	15
822.857	14	15
825	14	15
827.143	15	16
829.286	14	16
831.429	14	16
833.572	15	16
835.715	15	16
837.857	15	15
840	14	14
842.143	14	14
844.286	14	14
846.429	14	14
848.572	14	14
850.715	14	14
852.857	14	13
855	14	13
857.143	14	13
859.286	15	13

## Sheet: Figure 7_St34-1
Distance (µm)	Rho	LY
0	24	45
1.705	24	47.8267
3.409	22.8978	52.1132
5.114	21.9932	55.4734
6.818	22	57.6497
8.523	21.6222	58.6889
10.227	21.96	59.2837
11.932	24	60.6911
13.636	24.348	63.32
15.341	26.2933	66.8517
17.045	28.2331	66.1338
18.75	30.2844	64.9067
20.455	29.7867	62.1319
22.159	26.9625	62.5905
23.864	25.3482	66.56
25.568	24.9067	71.6133
27.273	24.5956	72.2287
28.977	22.7125	67.9405
30.682	22.0597	63.2736
32.386	22	61.1644
34.091	22	60.4889
35.795	21.589	60.8133
37.5	21.0901	61.9644
39.205	20.2311	62.9847
40.909	20.5301	64.3467
42.614	21.5309	66.0988
44.318	21.818	69.8756
46.023	21.9872	73.0928
47.727	21.5422	75.4668
49.432	21.2044	74.0107
51.136	21.8089	69.3244
52.841	21.9414	65.0347
54.545	22	66.1319
56.25	22	68.6315
57.955	22	68.7822
59.659	23.0598	67.5333
61.364	24	64.4272
63.068	24	61.7101
64.773	24	60.3289
66.477	24	59.8267
68.182	24	59.6627
69.886	24	58.7517
71.591	23.52	56.2437
73.295	22.1733	53.1489
75	22.4902	50.5511
76.705	24.4533	49.8133
78.409	25.5501	50.8061
80.114	26.2306	53.8615
81.818	26	56.2533
83.523	26	54.6871
85.227	26	50.1358
86.932	24.56	45.1733
88.636	24	40.7867
90.341	23.8818	38.4933
92.045	24	36.9067
93.75	24	36.4889
95.455	24	38.2933
97.159	24	41.6521
98.864	24	44.2581
100.568	23.5211	44.1606
102.273	22	44.1333
103.977	21.914	45.4518
105.682	21.1373	45.0311
107.386	22.0149	43.7125
109.091	23.1971	42.7837
110.795	25.7738	43.8706
112.5	26	41.9733
114.205	26.5869	40.1821
115.909	26.0163	38.3556
117.614	25.6933	36.8715
119.318	25.7565	34.9798
121.023	26	35.1544
122.727	25.68	36.1867
124.432	25.3422	36.4958
126.136	25.0044	36.0071
127.841	24.4444	35.1111
129.545	24.0906	34.4729
131.25	24.2158	33.6406
132.955	24.6533	35.1755
134.659	24.3478	35.7333
136.364	24	35.9778
138.068	24	35.64
139.773	24	34.6541
141.477	24	34.8356
143.182	24.3036	35.646
144.886	25.6849	34.4301
146.591	26	34.6
148.295	25.36	34.7216
150	25.5822	35.1604
151.705	26	35.4653
153.409	26.9333	36.56
155.114	28	36.4172
156.818	28.0265	35.4978
158.523	28.2921	34.1733
160.227	27.5289	33.3805
161.932	25.6444	33
163.636	24.1712	33.12
165.341	25.8084	34.1244
167.045	25.9911	36.0093
168.75	24.1067	38.3099
170.455	24	40.7531
172.159	24.8311	41.7921
173.864	25.4228	42.4228
175.568	25.2089	43.4905
177.273	24.8711	44.573
178.977	24.5333	44.5333
180.682	24.0895	44.1956
182.386	24	43.7845
184.091	24	44.1685
185.795	24.3689	45.035
187.5	25.1072	46.6222
189.205	25.01	48.0133
190.909	24.8044	47.5003
192.614	24	48.1378
194.318	23.9211	49.0395
196.023	23.6889	49.1521
197.727	23.6356	48.642
199.432	23.9029	48.4315
201.136	24.1207	48.7496
202.841	24	50.3867
204.545	24.3911	51.5911
206.25	25.6337	52
207.955	24.7644	51.1733
209.659	23.3877	49.6395
211.364	22.115	49.5022
213.068	22.8889	50.6914
214.773	24.2165	51.2667
216.477	25.2603	50.8419
218.182	25.2861	50.0356
219.886	24	50.5177
221.591	23.7165	50.1778
223.295	22.1956	49.8489
225	24	50.4533
226.705	24	51.0578
228.409	24	54.495
230.114	22.96	55.7867
231.818	22.0238	56
233.523	23.5022	57.2952
235.227	24	57.8119
236.932	24	58.6356
238.636	23.1783	60.6114
240.341	24.1616	64.0075
242.045	26.3867	66.4431
243.75	28.8089	65.7089
245.455	30.3467	64.6096
247.159	30.1462	64.3427
248.864	26.9067	64.4418
250.568	24.5732	64.7465
252.273	23.8855	66.9932
253.977	22.7099	66.3034
255.682	22.6667	65.3333
257.386	21.9958	65.942
259.091	21.076	67.1871
260.795	21	68.5067
262.5	21.0178	67.4444
264.205	21.3556	64.2583
265.909	21.2404	62.5611
267.614	20.9815	62.1037
269.318	20.6311	64.4133
271.023	20.2933	67.2251
272.727	20.4035	69.4222
274.432	20.3926	68.9067
276.136	20	65.7733
277.841	20.0434	62.4701
279.545	20	60.7288
281.25	20	59.1022
282.955	20	57.072
284.659	20.0356	57.2622
286.364	21.92	60.16
288.068	23.6438	62.9733
289.773	25.5575	61.4425
291.477	26.5664	57.2555
293.182	27.9016	53.4487
294.886	25.8291	50.1214
296.591	24.1753	47.861
298.295	24	44.8272
300	24	41.5067
301.705	23.8123	39.8123
303.409	24	40.6787
305.114	24.15	43.51
306.818	24.5867	48.3733
308.523	24.218	52.5782
310.227	23.6978	52.7541
311.932	22.0348	49.5836
313.636	22.0711	47.6837
315.341	23.9556	47.9565
317.045	25.84	48.6533
318.75	25.6031	44.8307
320.455	24.1947	40.8804
322.159	23.7611	38.3872
323.864	22.5116	38.8667
325.568	21.3689	41.0835
327.273	22.72	43.0626
328.977	24.6141	45.3208
330.682	25.3132	48.2419
332.386	26.48	53.2267
334.091	28.9534	60.0756
335.795	30	67.3938
337.5	29.7733	73.0661
339.205	28.3123	74.5766
340.909	25.8765	72.5062
342.614	24.2076	68.958
344.318	24	66.0103
346.023	24	64.2536
347.727	22.24	65.5291
349.432	22.0869	67.8435
351.136	22	70.0933
352.841	22	72.4997
354.545	22	75.295
356.25	22	77.4257
357.955	22	79.7067
359.659	22.5422	83.0042
361.364	22.7814	85.1446
363.068	22.1824	86.3808
364.773	23.603	87.7156
366.477	24.0923	86.9812
368.182	24.0475	85.2891
369.886	23.9232	85.96
371.591	22.6837	87.3452
373.295	21.08	86.0793
375	21	86.6222
376.705	21.8978	92.3692
378.409	23.68	101.531
380.114	25.0569	108.821
381.818	24.6756	110.645
383.523	24	108.667
385.227	23.5887	102.394
386.932	22.6489	96.0602
388.636	22.9867	91.4999
390.341	24	88.3422
392.045	23.4795	86.4286
393.75	22	85.6448
395.455	22	83.7222
397.159	22.4089	79.9973
398.864	23.9317	75.8059
400.568	24	74.722
402.273	24	75.4445
403.977	24	74.7081
405.682	21.2533	69.5409
407.386	21	68.7748
409.091	21.8	67.0133
410.795	22	64.002
412.5	22	61.1702
414.205	23.1531	58.5067
415.909	23.1644	57.0779
417.614	22.4889	56.4889
419.318	21.0423	55.2156
421.023	20	53.4816
422.727	20.2597	52.4622
424.432	21	51.1797
426.136	21.2222	49.358
427.841	22	47.4889
429.545	21.8928	45.76
431.25	22	45.111
432.955	22	44.6115
434.659	21.1733	44.8089
436.364	21.4711	43.6533
438.068	21.1474	43.1911
439.773	21	42.7067
441.477	20.638	41.6691
443.182	20.8222	41.2923
444.886	20.5072	40.1872
446.591	20.2345	39.2366
448.295	20.4711	39.1549
450	20.8267	39.0967
451.705	20.4889	38.8222
453.409	20.1511	38.2006
455.114	20	36.8667
456.818	20.1822	36.9511
458.523	21	36.5073
460.227	21	37.4267
461.932	21.0048	37.4622
463.636	21.8328	37.1244
465.341	21.3428	35.8933
467.045	20.7156	34.6133
468.75	20.1975	34.716
470.455	20.4533	37.16
472.159	21.1289	38.6622
473.864	21.8044	39.6044
475.568	21.76	40.0667
477.273	20.803	40.1269
478.977	22.1244	39.6897
480.682	23.4933	38.2788
482.386	22.4307	36.5022
484.091	21.6711	35.4183
485.795	20.5867	35.4667
487.5	20	34.7614
489.205	20.0844	33.3902
490.909	21.3301	34.1984
492.614	22.1302	33.8873
494.318	21.0523	34.0444
496.023	20.1036	35.68
497.727	20	35.4001
499.432	20	34.1244
501.136	20.4048	33.4533
502.841	20.6444	33.4454
504.545	20.9822	33.6178
506.25	21	35.1957
507.955	21.4489	36.7358
509.659	22	38.5743
511.364	22	40
513.068	22	38.5262
514.773	21.7803	35.5328
516.477	20.5488	33.5221
518.182	20	34.52
519.886	20.0212	36.0657
521.591	20.0048	37.5248
523.295	20	36.857
525	18.3197	37.7067
526.705	19.766	38.44
528.409	20	38.5072
530.114	20.6978	37.8192
531.818	20.36	36.7008
533.523	20	35.8267
535.227	20.5244	36.5081
536.932	20.5333	37.2
538.636	20	37.235
540.341	20	38.6267
542.045	20	40.1733
543.75	20.2356	41.3672
545.455	20.9269	41.8222
547.159	21	41.1467
548.864	21	40.5333
550.568	20.8982	40.8982
552.273	20.9765	40.9765
553.977	20.8025	42.7778
555.682	21.1156	43.6195
557.386	20.7522	42.6706
559.091	20.2089	42.3584
560.795	21.4038	43.9327
562.5	21.44	46.0533
564.205	22.1359	48.9962
565.909	23.8534	51.7533
567.614	24	54.2437
569.318	24.6706	56.5189
571.023	25.8928	57.5817
572.727	25.7433	57.52
574.432	25.3372	58.7619
576.136	24	59.371
577.841	23.7195	58.9867
579.545	20.1743	58.3111
581.25	20.7887	57.9935
582.955	21.4229	59.8133
584.659	21.8578	60.8489
586.364	22	61.5956
588.068	22	61.4178
589.773	20.6489	59.0356
591.477	20.0798	57.6621
593.182	20	56.9067
594.886	20	56.115
596.591	20.2222	55.9753
598.295	20.9467	55.7867
600	21.8978	54.012
601.705	21.6211	51.8283
603.409	21.5733	52.4267
605.114	21.7694	54.2973
606.818	21	55.0821
608.523	21	52.8032
610.227	21	51.2431
611.932	20.9802	48.587
613.636	21.52	47.8
615.341	21.9378	47.1244
617.045	21.2489	46.4489
618.75	20.5748	46.7348
620.455	20.0178	46.7201
622.159	20.1669	47.4558
623.864	20.6267	48.1317
625.568	20.9973	48.0209
627.273	21.2822	46.8778
628.977	22.2752	45.7915
630.682	23.4351	44.0444
632.386	21.9271	43.7574
634.091	21.1132	43.48
635.795	20	40.7689
637.5	20	39.6578
639.205	20	40.3333

## Sheet: Figure 7_St34-2
Distance (µm)	Rho	LY
0	36	75
1.705	38	87
3.409	38	94
5.114	37	97
6.818	38	95
8.523	35	91
10.227	31	83
11.932	28	77
13.636	26	77
15.341	25	80
17.045	24	82
18.75	24	80
20.455	24	79
22.159	24	79
23.864	24	80
25.568	22	80
27.273	21	78
28.977	22	78
30.682	22	78
32.386	21	80
34.091	21	78
35.795	20	75
37.5	19	72
39.205	18	70
40.909	18	72
42.614	18	72
44.318	18	68
46.023	20	64
47.727	18	62
49.432	18	61
51.136	16	62
52.841	18	62
54.545	18	60
56.25	18	59
57.955	16	58
59.659	16	55
61.364	16	54
63.068	16	52
64.773	16	52
66.477	16	51
68.182	16	50
69.886	16	50
71.591	14	49
73.295	16	50
75	16	49
76.705	16	46
78.409	14	43
80.114	14	43
81.818	14	42
83.523	15	41
85.227	15	41
86.932	16	41
88.636	15	42
90.341	15	41
92.045	14	41
93.75	16	41
95.455	16	41
97.159	16	41
98.864	18	40
100.568	16	42
102.273	16	43
103.977	14	42
105.682	16	41
107.386	16	40
109.091	18	41
110.795	16	42
112.5	14	42
114.205	14	40
115.909	14	38
117.614	14	38
119.318	14	38
121.023	14	38
122.727	14	38
124.432	14	38
126.136	14	38
127.841	14	38
129.545	15	39
131.25	16	38
132.955	16	35
134.659	16	33
136.364	16	31
138.068	16	31
139.773	16	31
141.477	16	32
143.182	16	31
144.886	16	31
146.591	16	29
148.295	16	28
150	16	26
151.705	16	25
153.409	16	24
155.114	15	25
156.818	14	23
158.523	14	23
160.227	15	21
161.932	15	20
163.636	14	21
165.341	15	21
167.045	14	20
168.75	12	20
170.455	14	20
172.159	14	20
173.864	15	20
175.568	15	20
177.273	14	19
178.977	14	19
180.682	12	19
182.386	14	19
184.091	14	19
185.795	14	19
187.5	14	19
189.205	14	18
190.909	14	18
192.614	14	19
194.318	14	19
196.023	14	19
197.727	14	18
199.432	12	17
201.136	14	17
202.841	14	17
204.545	14	17
206.25	14	18
207.955	12	19
209.659	14	18
211.364	14	18
213.068	14	18
214.773	14	18
216.477	14	18
218.182	14	18
219.886	14	19
221.591	14	19
223.295	14	19
225	14	19
226.705	14	19
228.409	14	18
230.114	14	18
231.818	14	18
233.523	14	17
235.227	14	17
236.932	14	18
238.636	12	18
240.341	12	17
242.045	14	17
243.75	14	17
245.455	14	17
247.159	14	18
248.864	14	18
250.568	14	19
252.273	14	19
253.977	14	19
255.682	14	19
257.386	14	19
259.091	14	19
260.795	14	19
262.5	14	19
264.205	14	18
265.909	14	18
267.614	14	19
269.318	14	19
271.023	14	19
272.727	14	19
274.432	14	19
276.136	15	19
277.841	14	20
279.545	14	20
281.25	14	20
282.955	14	22
284.659	14	22
286.364	14	22
288.068	14	20
289.773	14	20
291.477	14	20
293.182	14	20
294.886	14	20
296.591	14	20
298.295	14	20
300	14	20
301.705	12	20
303.409	12	20
305.114	14	20
306.818	14	20
308.523	14	20
310.227	14	20
311.932	12	20
313.636	12	20
315.341	12	20
317.045	12	20
318.75	12	20
320.455	12	20
322.159	12	20
323.864	14	21
325.568	14	21
327.273	12	20

## Sheet: Figure 7_St35_Bud
Distance (µm)	Rho	LY
0	0	2
1	0	4
2	0	5
3	0	5
4	2	8
5	0	8
6	0	8
7	0	8
8	0	10
9	0	10
10	0	8
11	0	10
12	0	10
13	0	8
14	2	10
15	0	12
16	0	12
17	0	12
18	0	14
19	0	18
20	0	20
21	0	26
22	0	28
23	0	30
24	7	34
25	4	39
26	6	42
27	2	45
28	0	45
29	6	45
30	6	48
31	6	51
32	2	55
33	7	55
34	0	55
35	0	60
36	0	61
37	0	69
38	0	69
39	0	69
40	0	71
41	0	71
42	7	75
43	0	76
44	0	76
45	2	78
46	4	81
47	7	81
48	7	83
49	4	84
50	8	87
51	8	87
52	2	91
53	0	89
54	0	89
55	2	87
56	0	89
57	0	89
58	6	91
59	4	97
60	4	101
61	6	104
62	4	104
63	6	104
64	8	103
65	7	103
66	0	103
67	2	103
68	6	101
69	8	104
70	7	104
71	7	104
72	11	106
73	4	104
74	6	106
75	8	108
76	8	109
77	4	111
78	11	116
79	7	117
80	7	119
81	6	119
82	7	125
83	17	125
84	12	123
85	8	125
86	12	123
87	13	126
88	13	126
89	14	128
90	12	131
91	14	137
92	14	142
93	13	146
94	14	143
95	14	143
96	17	146
97	19	146
98	22	143
99	24	143
100	20	148
101	20	148
102	25	152
103	28	158
104	30	167
105	30	169
106	32	167
107	32	170
108	35	167
109	35	167
110	34	164
111	40	160
112	40	157
113	41	158
114	41	158
115	46	161
116	49	164
117	47	164
118	50	161
119	47	157
120	41	152
121	40	146
122	52	139
123	49	135
124	52	135
125	52	135
126	55	134
127	52	130
128	54	128
129	55	130
130	51	134
131	51	137
132	51	137
133	54	142
134	49	146
135	46	146
136	49	148
137	55	151
138	55	151
139	47	155
140	46	161
141	47	161
142	46	167
143	40	170
144	39	175
145	39	175
146	40	175
147	41	176
148	36	180
149	36	185
150	34	188
151	34	188
152	25	191
153	26	191
154	30	197
155	30	201
156	22	207
157	29	204
158	22	204
159	25	201
160	24	198
161	19	191
162	14	191
163	13	188
164	18	189
165	13	185
166	17	185
167	12	182
168	18	178
169	12	173
170	14	176
171	4	173
172	6	173
173	8	167
174	6	161
175	7	155
176	7	155
177	4	148
178	8	143
179	2	140
180	0	137
181	0	130
182	0	130
183	0	130
184	6	130
185	0	126
186	2	123
187	0	123
188	0	123
189	0	123
190	0	117
191	4	114
192	0	109
193	0	103
194	11	100
195	11	100
196	2	92
197	0	91
198	2	91
199	0	86
200	2	84
201	0	84
202	2	79
203	0	76
204	0	75
205	2	71
206	4	69
207	4	69
208	6	64
209	4	55
210	0	51
211	0	49
212	0	49
213	8	45
214	6	44
215	0	41
216	0	35
217	0	30
218	0	28
219	0	28
220	0	28
221	0	28
222	0	24
223	2	21
224	0	17
225	0	14
226	0	14
227	0	10
228	0	10
229	0	8
230	0	8
231	0	8
232	0	8

## Sheet: Figure 7_St35_Interbud
Distance (µm)	Rho	LY
0	0	0
1	0	0
2	0	0
3	4	0
4	0	0
5	6	1
6	0	1
7	0	2
8	0	2
9	0	2
10	0	2
11	0	2
12	4	2
13	2	2
14	0	2
15	0	2
16	0	2
17	2	5
18	8	5
19	8	5
20	2	4
21	0	4
22	2	6
23	7	6
24	2	6
25	0	5
26	4	5
27	0	7
28	4	7
29	11	7
30	4	6
31	4	6
32	8	6
33	12	7
34	11	8
35	8	7
36	11	6
37	6	6
38	7	7
39	8	7
40	8	6
41	6	6
42	6	7
43	8	8
44	8	10
45	11	12
46	12	12
47	17	12
48	17	12
49	19	12
50	24	15
51	24	15
52	19	16
53	20	17
54	25	17
55	22	17
56	28	18
57	28	18
58	22	18
59	25	20
60	20	17
61	17	17
62	19	15
63	19	12
64	19	12
65	14	12
66	14	12
67	12	12
68	12	12
69	8	10
70	4	8
71	7	8
72	8	8
73	8	8
74	7	8
75	0	7
76	6	7
77	0	5
78	6	6
79	0	6
80	0	6
81	0	6
82	0	6
83	7	5
84	2	5
85	4	6
86	0	6
87	0	7
88	4	7
89	4	5
90	4	6
91	2	6
92	7	5
93	0	4
94	0	5
95	0	5
96	0	6
97	8	7
98	4	7
99	0	7
100	0	6
101	0	5
102	6	6
103	13	6
104	13	6
105	2	5
106	8	6
107	6	6
108	0	4
109	4	5
110	2	5
111	0	4
112	0	4
113	0	4

## Sheet: Figure 12A
			Ct					Averaged Ct					ΔCt (-Gapdh)					ΔΔCt					Fc(2^-ΔΔCt)
Cx30-1			R1	R2	R3	R4		R1	R2	R3	R4		R1	R2	R3	R4		R1	R2	R3	R4		R1	R2	R3	R4	Average		SD	SE	p-value
	DMSO	E1	25.254	24.908	25.27	24.492		25.3005	25.076	25.505	24.522		7.906	8.363	9.054	8.012		0	0	0	0		1	1	1	1	1		0	0
		E2	25.347	25.244	25.74	24.552
	AGA	E1	23.868	23.5	24.657	25.732		23.835	23.564	24.5055	25.367		7.008	6.4695	6.979	7.6875		-0.898	-1.8935	-2.075	-0.3245		1.86348	3.71535	4.21344	1.25223	2.76113		1.42622	0.71311	0.0113054
		E2	23.802	23.628	24.354	25.002
Cx30-2			R1	R2	R3	R4		R1	R2	R3	R4		R1	R2	R3	R4		R1	R2	R3	R4		R1	R2	R3	R4
	DMSO	E1	22.186	22.726	23.445	22.919		22.5495	22.693	23.2925	22.7645		5.155	5.98	6.8415	6.2545		0	0	0	0		1	1	1	1	1		0	0
		E2	22.913	22.66	23.14	22.61
	AGA	E1	21.903	21.933	22.764	23.041		22.135	21.752	22.045	23.3455		5.308	4.6575	4.5185	5.666		0.153	-1.3225	-2.323	-0.5885		0.899378	2.50099	5.00372	1.50368	2.47694		1.80934	0.904669	0.0608838
		E2	22.367	21.571	21.326	23.65
Cx43-1			R1	R2	R3	R4		R1	R2	R3	R4		R1	R2	R3	R4		R1	R2	R3	R4		R1	R2	R3	R4
	DMSO	E1	21.174	21.631	21.59	21.459		21.461	21.698	21.677	21.445		4.0665	4.985	5.226	4.935		0	0	0	0		1	1	1	1	1		0	0
		E2	21.748	21.765	21.764	21.431
	AGA	E1	20.94	21.426	22.228	23.17		21.3645	21.4445	22.2825	23.027		4.5375	4.35	4.756	5.3475		0.471	-0.635	-0.47	0.4125		0.721464	1.55294	1.38511	0.75132	1.10271		0.428671	0.214336	0.873551
		E2	21.789	21.463	22.337	22.884
Gapdh			R1	R2	R3	R4		R1	R2	R3	R4
	DMSO	E1	17.656	16.928	16.497	16.582		17.3945	16.713	16.451	16.51
		E2	17.133	16.498	16.405	16.438
	AGA	E1	17.041	17.123	17.584	17.427		16.827	17.0945	17.5265	17.6795
		E2	16.613	17.066	17.469	17.932
R, biological replicate
E, qPCR experimental replicate

## Sheet: A in S2 Figure
Distance (µm)	DMSO_LY	AGA_LY	DMSO_Rho	AGA_Rho
0	61	8	18	25
1.5152	52.0617	9.4894	22.5432	9.3499
3.0303	45.7901	4.1658	16.321	12.1125
4.5455	43.6667	6.7972	20.2222	12.5473
6.0606	43.9753	4.9071	22.5556	12.9342
7.5758	49.2099	3.5427	24.2099	22.6668
9.0909	43.3333	1.3957	21.5556	6.7868
10.6061	39.5185	2.0408	14.7407	9.6531
12.1212	53.9506	3.2112	11.3457	17.0329
13.6364	54	1.3786	11	18.9888
15.1515	44.716	4.1837	15.9383	17.9117
16.6667	46.4198	2.6735	17.9259	13.2853
18.1818	52.8889	2.0925	19.3333	17.1416
19.697	46.4074	2.6847	12.321	9.8588
21.2121	47.5185	4.7755	5.5802	14.449
22.7273	46.7778	3.8517	5.3333	16.9704
24.2424	41.8395	3.9713	7.4815	10.5802
25.7576	49.963	6.4302	8.2346	11.3432
27.2727	35	7.2287	11	12.0833
28.7879	33.1728	6.1608	9.4691	8.0346
30.303	29.1975	5.2041	13.0864	12.1
31.8182	29.3333	3.1633	14	18.9388
33.3333	29.9383	2.6747	15.4691	15.6435
34.8485	27.9877	3.4061	10.4815	11.3919
36.3636	31.4444	2.9379	7.3333	7.4227
37.8788	38.0741	4.3673	11.716	6.0466
39.3939	33.9506	7.349	14.9753	7.9571
40.9091	22	6.3869	13	7.9579
42.4242	23.3827	3.7551	12.4074	6.7347
43.9394	24.5556	4.6547	12.1111	8.8072
45.4545	21.4444	6.2757	14.8889	8.6764
46.9697	21.3457	3.9896	11.321	6.7651
48.4848	20.6543	4.8776	6.9012	7.7793
50	16.2222	3.1883	10.1111	12.5839
51.5152	16.0864	1.9009	12.5432	15.0762
53.0303	12.2469	1.7551	20.0617	16.6122
54.5455	12	4.3886	17	22.5881
56.0606	20.8889	12.8051	12.6543	15.6618
57.5758	19.0617	10.1112	9.4321	11.1537
59.0909	14	2.6518	11.8889	16.1558
60.6061	10.9259	4.4348	20.7654	13.2507
62.1212	10.4074	7.4969	24.8642	14.5269
63.6364	10.2222	4.1837	13.1111	7.7347
65.1515	8.642	2.4669	4.6667	9.6022
66.6667	6.8765	5.5119	3.6543	5.99
68.1818	5	3.7426	4	5.237

## Sheet: B in S4 Figure
												Percentage, bud combinations																	Percentage, bud combinations
	Thoracic-lumbar (Lower; mid 7 rows)											Thoracic-lumbar (Lower; mid 7 rows)												Thoracic-lumbar (Lower; mid 7 rows)					Thoracic-lumbar (Lower; mid 7 rows)
		Location(s)											Location(s)												Location(s)					Location(s)
	Skin#	1	1+3	1+3+4	1+3+4'	1+3+4+4'	1+4+4'	1+4	1+4'	1+3+4+4'+5+5'	Sum	Skin#	1	1+3	1+3+4	1+3+4'	1+3+4+4'	1+4+4'	1+4	1+4'	1+3+4+4'+5+5'			Skin#	2 (with buds)	2 (empty)	Sum		Skin#	2 (with buds)
	1	3	3	3	0	6	5	13	9	1	43	1	6.97674	6.97674	6.97674	0	13.9535	11.6279	30.2326	20.9302	2.32558			1	3	45	48		1	6.25
	2	13	0	0	0	0	6	0	0	0	19	2	68.4211	0	0	0	0	31.5789	0	0	0			2	23	24	47		2	48.9362
	3	crd	crd	crd	crd	crd	crd	crd	crd	crd	0	3	crd	crd	crd	crd	crd	crd	crd	crd	crd			3	0	39	39		3	0
	4	0	27	0	0	3	2	0	1	0	33	4	0	81.8182	0	0	9.09091	6.06061	0	3.0303	0			4	0	40	40		4	0
	5	16	35	0	0	0	0	3	4	0	58	5	27.5862	60.3448	0	0	0	0	5.17241	6.89655	0			5	0	51	51		5	0
	6	27	21	0	0	0	0	0	0	0	48	6	56.25	43.75	0	0	0	0	0	0	0			6	5	27	32		6	15.625
	Sum	59	86	3	0	9	13	16	14	1	201	Average	31.8468	38.578	1.39535	0	4.60888	9.85349	7.08099	6.17142	0.465116			Sum	31	226	257		Average	11.8019
	Percentage	29.3532	42.7861	1.49254	0	4.47761	6.46766	7.9602	6.96517	0.497512	100													Percentage	12.0623	87.9377	100
	Thoracic-lumbar (Right)											Thoracic-lumbar (Right)												Thoracic-lumbar (Right)					Thoracic-lumbar (Right)
		Location(s)											Location(s)												Location(s)					Location(s)
	Skin#	1	1+3	1+3+4	1+3+4'	1+3+4+4'	1+4+4'	1+4	1+4'	1+3+4+4'+5+5'		Skin#	1	1+3	1+3+4	1+3+4'	1+3+4+4'	1+4+4'	1+4	1+4'	1+3+4+4'+5+5'			Skin#	2 (with buds)	2 (empty)			Skin#	2 (with buds)
	1	0	3	9	0	4	0	0	0	2	18	1	0	16.6667	50	0	22.2222	0	0	0	11.1111			1	0	24	24		1	0
	2	0	23	0	0	0	2	0	0	1	26	2	0	88.4615	0	0	0	7.69231	0	0	3.84615			2	1	19	20		2	5
	3	0	16	0	0	5	0	0	0	0	21	3	0	76.1905	0	0	23.8095	0	0	0	0			3	0	30	30		3	0
	4	6	38	0	0	0	0	0	3	0	47	4	12.766	80.8511	0	0	0	0	0	6.38298	0			4	7	39	46		4	15.2174
	5	3	21	7	0	2	3	1	13	0	50	5	6	42	14	0	4	6	2	26	0			5	0	41	41		5	0
	6	3	31	23	1	2	0	5	0	0	65	6	4.61538	47.6923	35.3846	1.53846	3.07692	0	7.69231	0	0			6	1	38	39		6	2.5641
	Sum	12	132	39	1	13	5	6	16	3	227	Average	3.89689	58.6437	16.5641	0.25641	8.85144	2.28205	1.61538	5.39716	2.49288			Sum	9	191	200		Average	3.79692
	Percentage	5.28634	58.1498	17.1806	0.440529	5.72687	2.20264	2.64317	7.04846	1.32159	100													Percentage	4.5	95.5	100
	Thoracic-lumbar (Left)											Thoracic-lumbar (Left)												Thoracic-lumbar (Left)					Thoracic-lumbar (Left)
		Location(s)											Location(s)												Location(s)					Location(s)
	Skin#	1	1+3	1+3+4	1+3+4'	1+3+4+4'	1+4+4'	1+4	1+4'	1+3+4+4'+5+5'		Skin#	1	1+3	1+3+4	1+3+4'	1+3+4+4'	1+4+4'	1+4	1+4'	1+3+4+4'+5+5'			Skin#	2 (with buds)	2 (empty)			Skin#	2 (with buds)
	1	0	4	0	19	4	2	0	0	2	31	1	0	12.9032	0	61.2903	12.9032	6.45161	0	0	6.45161			1	2	24	26		1	7.69231
	2	0	4	0	7	4	0	0	3	0	18	2	0	22.2222	0	38.8889	22.2222	0	0	16.6667	0			2	8	14	22		2	36.3636
	3	0	12	0	1	0	0	0	13	0	26	3	0	46.1538	0	3.84615	0	0	0	50	0			3	0	26	26		3	0
	4	9	27	0	0	0	0	3	2	0	41	4	21.9512	65.8537	0	0	0	0	7.31707	4.87805	0			4	3	32	35		4	8.57143
	5	2	33	11	2	0	0	4	2	0	54	5	3.7037	61.1111	20.3704	3.7037	0	0	7.40741	3.7037	0			5	3	40	43		5	6.97674
	6	0	30	1	6	6	0	0	2	0	45	6	0	66.6667	2.22222	13.3333	13.3333	0	0	4.44444	0			6	11	28	39		6	28.2051
	Sum	11	110	12	35	14	2	7	22	2	215	Average	4.27582	45.8185	3.76543	20.1771	8.07646	1.07527	2.45408	13.2821	1.07527			Sum	27	164	191		Average	14.6349
	Percentage	5.11628	51.1628	5.5814	16.2791	6.51163	0.930233	3.25581	10.2326	0.930233	100													Percentage	14.1361	85.8639	100

## Sheet: C in S4 Figure
	2-way ANOVA_Tukey's (regions)
	Bud location(s)	Tukey's multiple comparisons test	Predicted (LS) mean diff.	95.00% CI of diff.	Below threshold?	Summary	Adjusted P Value
	1	Mid vs. Right	27.95	7.082 to 48.82	Yes	**	0.0052
		Mid vs. Left	27.57	6.703 to 48.44	Yes	**	0.006
		Right vs. Left	-0.3789	-20.28 to 19.52	No	ns	0.9989
	2	Mid vs. Right	8.005	-11.89 to 27.90	No	ns	0.6078
		Mid vs. Left	-2.833	-22.73 to 17.06	No	ns	0.9393
		Right vs. Left	-10.84	-30.74 to 9.060	No	ns	0.403
	1+3	Mid vs. Right	-20.07	-40.93 to 0.8029	No	ns	0.0623
		Mid vs. Left	-7.241	-28.11 to 13.63	No	ns	0.6901
		Right vs. Left	12.83	-7.072 to 32.72	No	ns	0.2815
	1+3+4	Mid vs. Right	-15.17	-36.04 to 5.700	No	ns	0.2007
		Mid vs. Left	-2.37	-23.24 to 18.50	No	ns	0.9609
		Right vs. Left	12.8	-7.099 to 32.70	No	ns	0.283
	1+3+4'	Mid vs. Right	-0.2564	-21.13 to 20.61	No	ns	0.9995
		Mid vs. Left	-20.18	-41.05 to 0.6916	No	ns	0.0604
		Right vs. Left	-19.92	-39.82 to -0.02316	Yes	*	0.0497
	1+3+4+4'	Mid vs. Right	-4.243	-25.11 to 16.63	No	ns	0.8801
		Mid vs. Left	-3.468	-24.34 to 17.40	No	ns	0.9182
		Right vs. Left	0.775	-19.12 to 20.67	No	ns	0.9953
	1+4+4'	Mid vs. Right	7.571	-13.30 to 28.44	No	ns	0.6667
		Mid vs. Left	8.778	-12.09 to 29.65	No	ns	0.5804
		Right vs. Left	1.207	-18.69 to 21.10	No	ns	0.9887
	1+4	Mid vs. Right	5.466	-15.40 to 26.33	No	ns	0.8092
		Mid vs. Left	4.627	-16.24 to 25.50	No	ns	0.8591
		Right vs. Left	-0.8387	-20.74 to 19.06	No	ns	0.9945
	1+4'	Mid vs. Right	0.7743	-20.09 to 21.64	No	ns	0.9958
		Mid vs. Left	-7.111	-27.98 to 13.76	No	ns	0.6992
		Right vs. Left	-7.885	-27.78 to 12.01	No	ns	0.6168
	1+3+4+4'+5+5'	Mid vs. Right	-2.028	-22.90 to 18.84	No	ns	0.9712
		Mid vs. Left	-0.6102	-21.48 to 20.26	No	ns	0.9974
		Right vs. Left	1.418	-18.48 to 21.32	No	ns	0.9844
	ns, >0.1234. *, <0.0332. **, <0.0021.

[truncated: 1 more sheets: D in S4 Figure]
